# Supplementary material for: Performance of a commercial multi-sensor wearable (Fitbit Charge HR) in measuring physical activity and sleep in healthy children
Source: PLoS One. 2020 Sep 4;15(9):e0237719. doi: 10.1371/journal.pone.0237719 (PMC7473549; doi:10.1371/journal.pone.0237719)
Supplement: S2 Data — (CSV) [file pone.0237719.s003.csv]

ID	Lights-off [hh:mm:ss] self reported	TIB (min)	SOL (min)	WASO (min)	SE%	TWT (min)	TST(min)	N1 (min)	N2 (min)	N3 (min)	REM (min)	N1 (%)	N2 (%)	N3 (%)	REM (%)	Awake FB (specificity numerator)	Awake PSG (Specificity Denominator)	Specificity	Asleep FB (sensitivity numerator)	Asleep PSG (Sensitivity Denominator)	Sensitivity	Accuracy	PSG 1min_TIB	HR count (Mo)_	diff	PSG 1min_TST	PSG 1min_SOL	PSG 1min_WASO	TST(min)	SOL (min)	WASO (min)	Fitbit 1min_TIB	Fitbit 1min_TST	Fitbit 1min_SOL	Fitbit 1min_WASO	TIB (PSG-Fitbit)	TST (PSG-Fitbit)	SOL (PSG-Fitbit)	WASO (PSG-Fitbit)
001_Sleep_PSG_ABCD	10:00:00 PM	390	45	13.5	85	58.5	331.5	10.5	107.5	155.5	58	3.17	32.43	46.91	17.50	44	67	65.67164179	323	323	100	94.1025641	390	390	0	323	46	21	331.5	45	13.5	390	346	39	5	0	-14.5	6	8.5
002_Sleep_PSG_ABCD	9:10:00 PM	609.5	20	32.5	91.38638228	52.5	557	16	264.5	182	94.5	2.87	47.49	32.68	16.97	34	68	50	534	541	98.70609982	93.26765189	609	546	63	541	20	48	557	20	32.5	609	568	19	22	0	-11	1	10.5
003_Sleep_PSG_ABCD	10:24:00 PM	521	25.5	13.5	92.51439539	39	482	8.5	210.5	186	77	1.76	43.67	38.59	15.98	39	50	78	432	471	91.71974522	90.40307102	521	522	-1	471	25	25	482	25.5	13.5	521	443	33	45	0	39	-7.5	-31.5
004_Sleep_PSG_ABCD	9:45:00 PM	528.5	14	25.5	92.52601703	39.5	489	17.5	202.5	148	121	3.58	41.41	30.27	24.74	0	53	0	475	475	100	89.96212121	528.5	529	-0.5				489	14	25.5	521	443	33	45	0	46	-19	-19.5
005_Sleep_PSG_ABCD	9:01:46 PM	546.5	13	18	94.32753888	31	515.5	29.5	252	131.5	102	5.72	48.88	25.51	19.79	17	46	36.95652174	484	500	96.8	91.75824176	546	547	-1	500	13	33	515.5	13	18	546	513	11	22	0	2.5	2	-4
006_Sleep_PSG_ABCD	9:00:00 PM	526	31	4.5	93.25095057	35.5	490.5	13.5	140	257	80	2.75	28.54	52.40	16.31	32	40	80	480	486	98.7654321	97.33840304	526	522	4	486	31	9	490.5	31	4.5	526	488	32	6	0	2.5	-1	-1.5
007_Sleep_PSG_ABCD	9:30:00 PM	559	26	8	93.9177102	34	525	14.5	142	248	120.5	2.76	27.05	47.24	22.95	25	41	60.97560976	508	518	98.06949807	95.34883721	559	559	0	518	26	15	525	26	8	559	524	24	11	0	1	2	-3
010_Sleep_PSG_ABCD	9:26:59 PM	493	33	8	91.68356998	41	452	9	139	232.5	71.5	1.99	30.75	51.44	15.82	33	43	76.74418605	425	447	95.07829978	93.46938776	490	491	-1	447	32	11	452	33	8	490	436	35	19	0	16	-2	-11
011_Sleep_PSG_ABCD	9:40:00 PM	525.5	10.5	25.5	93.14938154	36	489.5	11.5	179	186	113	2.35	36.57	38.00	23.08	31	46	67.39130435	442	480	92.08333333	89.92395437	526	526	0	480	12	34	489.5	10.5	25.5	526	457	19	50	0	32.5	-8.5	-24.5
012_Sleep_PSG_ABCD	8:37:00 PM	599.5	30	7.5	93.74478732	37.5	562	14	179.5	201.5	167	2.49	31.94	35.85	29.72	31	44	70.45454545	534	555	96.21621622	94.32387312	599	600	-1	555	30	14	562	30	7.5	599	547	27	25	0	15	3	-17.5
018_Sleep_PSG_ABCD	9:30:00 PM	607.5	28	44.5	88.06584362	72.5	535	20.5	214	176	124.5	3.83	40.00	32.90	23.27	36	62	58.06451613	502	519	96.72447013	92.5989673	581	581	0	519	28	34	535	28	44.5	581	528	29	24	0	7	-1	20.5
019_Sleep_PSG_ABCD	9:00:00 PM	607.5	3	30.5	94.48559671	33.5	574	24.5	199.5	248.5	101.5	4.27	34.76	43.29	17.68	18	44	40.90909091	524	561	93.40463458	89.58677686	605	606	-1	561	3	41	574	3	30.5	605	550	4	51	0	24	-1	-20.5
020_Sleep_PSG_ABCD	10:00:00 PM	548.5	16.5	24.5	92.52506837	41	507.5	21	135	255.5	96	4.14	26.60	50.34	18.92	31	53	58.49056604	467	493	94.72616633	91.20879121	546	547	-1	493	17	36	507.5	16.5	24.5	546	489	23	34	0	18.5	-6.5	-9.5
022_Sleep_PSG_ABCD	9:15:00 PM	448.5	17.5	6	94.76031215	23.5	425	11	144.5	209	60.5	2.59	34.00	49.18	14.24	2	29	6.896551724	396	419	94.51073986	88.83928571	448	448	0	419	18	11	425	17.5	6	448	423	0	25	0	2	17.5	-19
023_Sleep_PSG_ABCD	10:50:11 PM	560	39.5	17	89.91071429	56.5	503.5	10.5	12	365.5	115.5	2.09	2.38	72.59	22.94	48	69	69.56521739	475	491	96.7413442	93.39285714	560	561	-1	491	39	30	503.5	39.5	17	560	496	40	24	0	7.5	-0.5	-7
025_Sleep_PSG_ABCD	9:02:00 PM	525.5	11.5	19.5	94.10085633	31	494.5	27.5	87	299	81	5.56	17.59	60.47	16.38	20	47	42.55319149	456	478	95.39748954	90.66666667	525	525	0	478	12	35	494.5	11.5	19.5	525	483	17	25	0	11.5	-5.5	-5.5
027_Sleep_PSG_ABCD	9:00:00 PM	596.5	13	14.5	95.38977368	27.5	569	26	204	205.5	133.5	4.57	35.85	36.12	23.46	24	41	58.53658537	514	555	92.61261261	90.26845638	596	597	-1	555	14	27	569	13	14.5	596	531	13	52	0	38	0	-37.5
030_Sleep_PSG_ABCD	10:00:00 PM	542.5	27	11	92.99539171	38	504.5	21	191	182.5	110	4.16	37.86	36.17	21.80	38	47	80.85106383	484	494	97.9757085	96.48798521	541	542	-1	494	27	20	504.5	27	11	541	494	31	16	0	10.5	-4	-5
033_Sleep_PSG_ABCD	9:15:00 PM	636	16.5	24.5	93.55345912	41	595	31	251	184	129	5.21	42.18	30.92	21.68	29	57	50.87719298	499	579	86.18307427	83.01886792	636	636	0	579	17	40	595	16.5	24.5	636	534	62	40	0	61	-45.5	-15.5
035_Sleep_PSG_ABCD	8:29:02 PM	577.5	28	23	91.16883117	51	526.5	20	204.5	166.5	135.5	3.80	38.84	31.62	25.74	40	62	64.51612903	491	515	95.33980583	92.02772964	577	578	-1	515	28	34	526.5	28	23	577	513	30	34	0	13.5	-2	-11
037_Sleep_PSG_ABCD	8:30:00 PM	560.5	6.5	43.5	91.0793934	50	510.5	14.5	134.5	203.5	158	2.84	26.35	39.86	30.95	38	66	57.57575758	484	493	98.17444219	93.38103757	559	560	-1	493	7	59	510.5	6.5	43.5	559	512	6	41	0	-1.5	0.5	2.5
040_Sleep_PSG_ABCD	9:00:00 PM	546.5	19	16	93.59560842	35	511.5	16.5	110	262	123	3.23	21.51	51.22	24.05	30	43	69.76744186	497	503	98.80715706	96.52014652	546	547	-1	503	19	24	511.5	19	16	546	511	18	17	0	0.5	1	-1
070_Sleep_PSG_ABCD	8:30:00 PM	660.5	22.5	17	94.01968206	39.5	621	37	244.5	232.5	107	5.96	39.37	37.44	17.23	26	53	49.05660377	584	607	96.21087315	92.42424242	660	660	0	607	22	31	621	22.5	17	660	612	19	29	0	9	3.5	-12
mean	9:20:42 PM	552.9	21.6	19.5	92.5	41.1	511.8	18.5	171.7	213.8	107.8	3.6	33.3	42.2	20.9	29.0	50.9	56.3	478.7	500.1	95.8	92.2	551.1			501.3	22.1	28.7	511.8	21.6	19.5	550.7	497.4	24.5	28.8	0.0	14.4	-2.9	-9.3
SD	12:37:01 AM	59.4	10.4	10.9	2.3	11.2	59.5	7.8	60.8	53.2	28.4	1.2	10.3	11.1	4.5	11.8	10.7	20.7	52.7	57.8	3.2	3.1	58.5			58.9	10.3	12.7	59.5	10.4	10.9	58.6	55.8	13.7	14.0	0.0	18.4	11.4	13.4
																666.00	1171.00	0.568744663	11010.00	11503.00	0.957141615												0.001135437	0.22809979	0.002986428		underestimate TST		overestimate WASO
