# Supplementary material for: Performance of a commercial multi-sensor wearable (Fitbit Charge HR) in measuring physical activity and sleep in healthy children
Source: PLoS One. 2020 Sep 4;15(9):e0237719. doi: 10.1371/journal.pone.0237719 (PMC7473549; doi:10.1371/journal.pone.0237719)
Supplement: S3 Data — (CSV) [file pone.0237719.s004.csv]

ID	PSG 1min_TIB	HR count (Mo)_	diff	HR Fitbit	HR ECG	ECG minus Fitbit
001_Sleep_PSG_ABCD	390	390	0	68.97619048	69.8508329	0.874642426
002_Sleep_PSG_ABCD	609	546	63	78.91544118	80.69942349	1.783982309
003_Sleep_PSG_ABCD	521	522	-1	74.63123644	75.80224759	1.171011145
004_Sleep_PSG_ABCD	528.5	529	-0.5	82.03969754	83.48977192	1.450074373
005_Sleep_PSG_ABCD	546	547	-1	76.08592322	77.33015941	1.244236189
006_Sleep_PSG_ABCD	526	522	4	58.51724138	58.28584158	-0.231399798
007_Sleep_PSG_ABCD	559	559	0	68.56600362	70.07249987	1.50649625
010_Sleep_PSG_ABCD	490	491	-1	84.54582485	83.39474718	-1.151077665
011_Sleep_PSG_ABCD	526	526	0	72.63581489	73.62593477	0.990119881
012_Sleep_PSG_ABCD	599	600	-1	65.11309524	65.57531161	0.462216376
018_Sleep_PSG_ABCD	581	581	0	56.22586207	56.83412782	0.60826575
019_Sleep_PSG_ABCD	605	606	-1	72.65676568	74.15743599	1.500670309
020_Sleep_PSG_ABCD	546	547	-1	71.29323308	71.623453	0.330219913
022_Sleep_PSG_ABCD	448	448	0	68.76785714	71.0213176	2.253460461
023_Sleep_PSG_ABCD	560	561	-1	64.62226277	66.06673328	1.444470502
025_Sleep_PSG_ABCD	525	525	0	78.21104536	78.72623392	0.515188551
027_Sleep_PSG_ABCD	596	597	-1	75.07744108	76.32875781	1.251316729
030_Sleep_PSG_ABCD	541	542	-1	67.89483395	69.66212684	1.767292888
035_Sleep_PSG_ABCD	577	578	-1	80.19204152	81.62729492	1.435253398
037_Sleep_PSG_ABCD	559	560	-1	68.5046729	70.25298251	1.748309616
040_Sleep_PSG_ABCD	546	547	-1	70.06629834	71.44449454	1.378196195
070_Sleep_PSG_ABCD	660	660	0	70.38939394	71.36530832	0.975914377
			mean	71.54218985	72.60168349	1.059493644
			SD	7.039921153	7.06981059	0.753868745
033_Sleep_PSG_ABCD	636	636	0	57.6488189	76.09766786	18.44884896		failure of the device
								> 23 SD from the mean
